# Supplementary material for: Multilevel Stressors and Systemic and Tumor Immunity in Black and White Women With Breast Cancer
Source: JAMA Netw Open. 2025 Feb 14;8(2):e2459754. doi: 10.1001/jamanetworkopen.2024.59754 (PMC11829235; doi:10.1001/jamanetworkopen.2024.59754)
Supplement: Supplement 2. — eTable 9. Associations Between Multilevel Stress-Related Determinants and 92 Circulating Proteomic Markers: Perceived Stress as Exposure eTable 10. Associations Between Multilevel Stress-Related Determinants and 92 Circulating Proteomic Markers: Social Support as Exposure eTable 11. Associations Between Multilevel Stress-Related Determinants and 92 Circulating Proteomic Markers: Racial and Ethnic Discrimination as Exposure eTable 12. Associations Between Multilevel Stress-Related Determinants and 92 Circulating Proteomic Markers: Neighborhood Deprivation as Exposure eTable 13. Differential Gene Expression in Relation to All Multilevel Stress-Related Determinants: Stress DEGs - Tumor eTable 14. Differential Gene Expression in Relation to All Multilevel Stress-Related Determinants: Stress DEGs - Normal eTable 15. Differential Gene Expression in Relation to All Multilevel Stress-Related Determinants: Social Support DEGs - Tumor eTable 16. Differential Gene Expression in Relation to All Multilevel Stress-Related Determinants: Social Support DEGs - Normal eTable 17. Differential Gene Expression in Relation to All Multilevel Stress-Related Determinants: Discrimination DEGs - Tumor eTable 18. Differential Gene Expression in Relation to All Multilevel Stress-Related Determinants: Discrimination DEGs - Normal eTable 19. Differential Gene Expression in Relation to All Multilevel Stress-Related Determinants: NDI DEGs - Tumor eTable 20. Differential Gene Expression in Relation to All Multilevel Stress-Related Determinants: NDI DEGs - Normal [file jamanetwopen-e2459754-s002.xlsx]

## Sheet: Table of Contents
Harris AR, Pichardo CM, Franklin J, et al. Multilevel stressors and systemic and tumor immunity in Black and White women with breast cancer. JAMA Netw Open. 2025;8(2):e2459754. doi:10.1001/jamanetworkopen.2024.59754
This supplemental material has been provided by the authors to give readers additional information about their work.
eTable 9. ​​Associations Between Multilevel Stress-Related Determinants and 92 Circulating Proteomic Markers: Perceived Stress as Exposure
eTable 10. ​​Associations Between Multilevel Stress-Related Determinants and 92 Circulating Proteomic Markers: Social Support as Exposure
eTable 11. ​​Associations Between Multilevel Stress-Related Determinants and 92 Circulating Proteomic Markers: Racial and Ethnic Discrimination as Exposure
eTable 12. ​​Associations Between Multilevel Stress-Related Determinants and 92 Circulating Proteomic Markers: Neighborhood Deprivation as Exposure
eTable 13. Differential Gene Expression in Relation to All Multilevel Stress-Related Determinants: Stress DEGs - Tumor
eTable 14. Differential Gene Expression in Relation to All Multilevel Stress-Related Determinants: Stress DEGs - Normal
eTable 15. Differential Gene Expression in Relation to All Multilevel Stress-Related Determinants: Social Support DEGs - Tumor
eTable 16. Differential Gene Expression in Relation to All Multilevel Stress-Related Determinants: Social Support DEGs - Normal
eTable 17. Differential Gene Expression in Relation to All Multilevel Stress-Related Determinants: Discrimination DEGs - Tumor
eTable 18. Differential Gene Expression in Relation to All Multilevel Stress-Related Determinants: Discrimination DEGs - Normal
eTable 19. Differential Gene Expression in Relation to All Multilevel Stress-Related Determinants: NDI DEGs - Tumor
eTable 20. Differential Gene Expression in Relation to All Multilevel Stress-Related Determinants: NDI DEGs - Normal

## Sheet: eTable 9. Stress
eTable 9. ​​Associations Between Multilevel Stress-Related Determinants and 92 Circulating Proteomic Markers: Perceived Stress as Exposure
Exposure: Perceived Stress among Full Sample, N = 117
Outcome	Estimate	p value	Lower CI	Upper CI	* p < .05; ** p < .01
IL8	0.02	0.188	-0.01	0.04
TNFRSF9	0.01	0.287	-0.01	0.04
TIE2	0.04	0.009	0.01	0.07	**
MCP3	0.02	0.097	-0.004	0.05
CD40L	0.004	0.778	-0.02	0.03
IL1alpha	0.01	0.706	-0.02	0.03
CD244	0.01	0.511	-0.02	0.04
EGF	0.02	0.19	-0.01	0.05
ANGPT1	0.01	0.3	-0.01	0.04
IL7	0.003	0.818	-0.02	0.03
PGF	0.01	0.601	-0.02	0.03
IL6	0.04	0.006	0.01	0.07	**
ADGRG1	0.03	0.024	0.004	0.06	*
MCP1	0.02	0.204	-0.01	0.04
CRTAM	0.02	0.219	-0.01	0.05
CXCL11	-0.01	0.722	-0.03	0.02
MCP4	0.01	0.647	-0.02	0.03
TRAIL	-0.02	0.252	-0.04	0.01
FGF2	0.01	0.577	-0.02	0.03
CXCL9	0.01	0.398	-0.01	0.04
CD8A	0.01	0.447	-0.02	0.04
CAIX	0.02	0.212	-0.01	0.05
MUC16	0.003	0.829	-0.02	0.03
ADA	0.0005	0.973	-0.03	0.03
CD4	-0.001	0.933	-0.03	0.03
NOS3	0.02	0.126	-0.01	0.05
IL2	0.001	0.939	-0.03	0.03
Gal9	0.003	0.812	-0.02	0.03
VEGFR2	0.01	0.318	-0.01	0.04
CD40	0.01	0.269	-0.01	0.04
IL18	0.02	0.197	-0.01	0.04
GZMH	-0.001	0.917	-0.03	0.03
KIR3DL1	-0.03	0.047	-0.05	-0.0003	*
LAPTGFbeta1	0.004	0.762	-0.02	0.03
CXCL1	0.001	0.917	-0.02	0.03
TNFSF14	0.002	0.855	-0.02	0.03
IL33	0.01	0.576	-0.02	0.04
TWEAK	-0.02	0.133	-0.04	0.01
PDGFsubunitB	0.02	0.178	-0.01	0.05
PDCD1	0.03	0.07	-0.002	0.05
FASLG	-0.01	0.691	-0.03	0.02
CD28	0.04	0.005	0.01	0.07	**
CCL19	0.03	0.018	0.01	0.06	*
MCP2	0.01	0.486	-0.02	0.04
CCL4	0.03	0.048	0.0002	0.05	*
IL15	0.01	0.576	-0.02	0.04
Gal1	0.01	0.334	-0.01	0.04
PDL1	-0.004	0.757	-0.03	0.02
CD27	0.01	0.691	-0.02	0.03
CXCL5	0.01	0.346	-0.01	0.04
IL5	0.01	0.553	-0.02	0.04
HGF	-0.001	0.95	-0.03	0.03
GZMA	-0.01	0.696	-0.03	0.02
HO1	0.01	0.493	-0.02	0.04
CX3CL1	0.01	0.494	-0.02	0.04
CXCL10	0.02	0.142	-0.01	0.05
CD70	-0.003	0.826	-0.03	0.02
IL10	0.02	0.09	-0.004	0.05
TNFRSF12A	0.02	0.222	-0.01	0.04
CCL23	-0.02	0.175	-0.04	0.01
CD5	0.005	0.731	-0.02	0.03
CCL3	0.01	0.585	-0.02	0.04
MMP7	-0.002	0.89	-0.03	0.02
ARG1	-0.01	0.582	-0.04	0.02
NCR1	-0.004	0.753	-0.03	0.02
DCN	0.004	0.778	-0.02	0.03
TNFRSF21	0.02	0.195	-0.01	0.04
TNFRSF4	0.02	0.244	-0.01	0.04
MICAB	-0.03	0.022	-0.06	-0.004	*
CCL17	0.01	0.594	-0.02	0.03
ANGPT2	0.03	0.022	0.005	0.06	*
PTN	0.01	0.545	-0.02	0.04
CXCL12	0.0002	0.988	-0.03	0.03
IFNgamma	0.005	0.708	-0.02	0.03
LAMP3	0.02	0.066	-0.002	0.05
CASP8	0.005	0.721	-0.02	0.03
ICOSLG	-0.01	0.646	-0.03	0.02
MMP12	0.02	0.163	-0.01	0.05
CXCL13	0.01	0.43	-0.02	0.04
PDL2	0.02	0.249	-0.01	0.04
VEGFA	0.004	0.773	-0.02	0.03
IL4	0.002	0.887	-0.03	0.03
LAG3	0.01	0.372	-0.01	0.04
IL12RB1	-0.01	0.328	-0.04	0.01
IL13	-0.01	0.457	-0.04	0.02
CCL20	0.04	0.005	0.01	0.06	**
TNF	0.01	0.529	-0.02	0.04
KLRD1	0.01	0.444	-0.02	0.04
GZMB	-0.001	0.946	-0.03	0.03
CD83	0.01	0.507	-0.02	0.03
IL12	0.02	0.197	-0.01	0.05
CSF1	0.02	0.201	-0.01	0.05

## Sheet: eTable 10. Social Support
eTable 10. ​​Associations Between Multilevel Stress-Related Determinants and 92 Circulating Proteomic Markers: Social Support as Exposure
Exposure: Social Support among Full Sample, N = 117
Ouctome	Estimate	pvalue	Lower CI	Upper CI	* p < .05; ** p < .01
IL8	-0.003	0.864	-0.04	0.03
TNFRSF9	-0.003	0.891	-0.04	0.04
TIE2	0.02	0.307	-0.02	0.06
MCP3	-0.01	0.722	-0.05	0.03
CD40L	0.003	0.883	-0.04	0.04
IL1alpha	-0.01	0.736	-0.05	0.03
CD244	-0.01	0.778	-0.05	0.03
EGF	0.01	0.588	-0.03	0.05
ANGPT1	-0.02	0.242	-0.06	0.02
IL7	-0.03	0.202	-0.06	0.01
PGF	0.01	0.582	-0.03	0.05
IL6	0.01	0.528	-0.03	0.05
ADGRG1	-0.0002	0.992	-0.04	0.04
MCP1	-0.01	0.762	-0.04	0.03
CRTAM	0.02	0.288	-0.02	0.06
CXCL11	0.02	0.389	-0.02	0.06
MCP4	-0.005	0.808	-0.04	0.03
TRAIL	-0.04	0.061	-0.08	0.002
FGF2	0.01	0.577	-0.03	0.05
CXCL9	-0.0003	0.989	-0.04	0.04
CD8A	-0.02	0.25	-0.07	0.02
CAIX	0.01	0.548	-0.03	0.05
MUC16	-0.005	0.812	-0.05	0.04
ADA	-0.004	0.862	-0.04	0.04
CD4	-0.02	0.368	-0.06	0.02
NOS3	0.01	0.493	-0.03	0.05
IL2	-0.002	0.917	-0.04	0.04
Gal9	0.01	0.72	-0.03	0.05
VEGFR2	-0.01	0.475	-0.06	0.03
CD40	0.01	0.658	-0.03	0.05
IL18	0.01	0.682	-0.03	0.05
GZMH	0.01	0.628	-0.03	0.05
KIR3DL1	0.005	0.809	-0.03	0.04
LAPTGFbeta1	-0.02	0.252	-0.06	0.02
CXCL1	0.01	0.504	-0.02	0.05
TNFSF14	-0.01	0.793	-0.04	0.03
IL33	0.005	0.811	-0.04	0.05
TWEAK	-0.04	0.022	-0.08	-0.01	*
PDGFsubunitB	0.01	0.66	-0.03	0.05
PDCD1	-0.01	0.641	-0.05	0.03
FASLG	-0.01	0.568	-0.05	0.03
CD28	0.01	0.682	-0.03	0.05
CCL19	-0.01	0.585	-0.05	0.03
MCP2	0.02	0.365	-0.02	0.06
CCL4	-0.001	0.954	-0.04	0.04
IL15	0.03	0.146	-0.01	0.07
Gal1	0.01	0.638	-0.03	0.05
PDL1	-0.002	0.926	-0.04	0.04
CD27	-0.01	0.502	-0.05	0.03
CXCL5	-0.02	0.345	-0.05	0.02
IL5	0.06	0.003	0.02	0.1	**
HGF	-0.03	0.098	-0.07	0.01
GZMA	0.01	0.743	-0.03	0.05
HO1	-0.01	0.57	-0.05	0.03
CX3CL1	0.01	0.682	-0.03	0.05
CXCL10	0.01	0.643	-0.03	0.05
CD70	-0.01	0.753	-0.05	0.03
IL10	0.01	0.694	-0.03	0.05
TNFRSF12A	0.005	0.816	-0.03	0.04
CCL23	0.01	0.565	-0.03	0.05
CD5	0.01	0.591	-0.03	0.05
CCL3	0.01	0.508	-0.03	0.05
MMP7	-0.02	0.424	-0.05	0.02
ARG1	0.01	0.621	-0.03	0.05
NCR1	-0.02	0.33	-0.06	0.02
DCN	-0.004	0.832	-0.04	0.03
TNFRSF21	0.003	0.885	-0.04	0.04
TNFRSF4	-0.003	0.891	-0.04	0.03
MICAB	-0.05	0.007	-0.09	-0.01	**
CCL17	-0.03	0.158	-0.07	0.01
ANGPT2	-0.004	0.831	-0.04	0.04
PTN	-0.03	0.091	-0.07	0.01
CXCL12	0.004	0.853	-0.04	0.04
IFNgamma	0.01	0.682	-0.03	0.05
LAMP3	-0.005	0.809	-0.04	0.03
CASP8	0.01	0.581	-0.03	0.05
ICOSLG	-0.01	0.51	-0.05	0.03
MMP12	-0.004	0.862	-0.04	0.04
CXCL13	-0.003	0.879	-0.04	0.04
PDL2	-0.002	0.924	-0.04	0.04
VEGFA	0.02	0.371	-0.02	0.06
IL4	-0.004	0.85	-0.04	0.04
LAG3	0.001	0.94	-0.04	0.04
IL12RB1	0.01	0.715	-0.03	0.05
IL13	-0.04	0.055	-0.08	0.001
CCL20	0.04	0.063	-0.002	0.07
TNF	-0.02	0.387	-0.06	0.02
KLRD1	0.01	0.642	-0.03	0.05
GZMB	0.005	0.8	-0.03	0.04
CD83	-0.01	0.638	-0.05	0.03
IL12	-0.001	0.972	-0.04	0.04
CSF1	0.01	0.795	-0.04	0.05

## Sheet: eTable 11. R&E Discrimination
eTable 11. ​​Associations Between Multilevel Stress-Related Determinants and 92 Circulating Proteomic Markers: Racial and Ethnic Discrimination as Exposure
Exposure: Racial and Ethnic Discrimination among Black women only, N = 43
	Coeficient	p value	Lower CI	Upper CI	* p < .05; ** p < .01
IL8	0.02	0.938	-0.56	0.6
TNFRSF9	0.47	0.18	-0.23	1.17
TIE2	-0.12	0.714	-0.8	0.55
MCP3	0.02	0.939	-0.58	0.62
CD40L	-0.22	0.384	-0.72	0.28
IL1alpha	0.4	0.142	-0.14	0.94
CD244	0.26	0.4	-0.36	0.89
EGF	-0.24	0.4	-0.81	0.33
ANGPT1	-0.55	0.082	-1.17	0.07
IL7	-0.2	0.557	-0.87	0.48
PGF	0.46	0.195	-0.24	1.15
IL6	0.69	0.014	0.15	1.23	*
ADGRG1	0.3	0.352	-0.34	0.94
MCP1	0.22	0.324	-0.23	0.68
CRTAM	0.59	0.12	-0.16	1.33
CXCL11	0.05	0.894	-0.66	0.75
MCP4	0.31	0.362	-0.37	0.99
TRAIL	-0.07	0.808	-0.65	0.51
FGF2	-0.03	0.926	-0.66	0.6
CXCL9	0.11	0.734	-0.54	0.75
CD8A	-0.09	0.793	-0.81	0.63
CAIX	0.46	0.218	-0.28	1.21
MUC16	0.27	0.523	-0.59	1.14
ADA	-0.16	0.549	-0.71	0.38
CD4	0.22	0.489	-0.43	0.87
NOS3	0.21	0.546	-0.49	0.9
IL2	-0.36	0.285	-1.03	0.31
Gal9	0.14	0.588	-0.38	0.66
VEGFR2	-0.19	0.572	-0.84	0.47
CD40	0.44	0.235	-0.3	1.17
IL18	0.09	0.777	-0.58	0.77
GZMH	0.34	0.265	-0.27	0.95
KIR3DL1	-0.21	0.525	-0.89	0.46
LAPTGFbeta1	-0.34	0.329	-1.03	0.36
CXCL1	0.08	0.789	-0.49	0.64
TNFSF14	-0.15	0.601	-0.71	0.41
IL33	-0.06	0.859	-0.7	0.58
TWEAK	-0.59	0.03	-1.11	-0.06	*
PDGFsubunitB	-0.61	0.065	-1.25	0.04
PDCD1	-0.02	0.954	-0.78	0.74
FASLG	0.09	0.741	-0.45	0.63
CD28	0.31	0.317	-0.31	0.92
CCL19	0.24	0.463	-0.42	0.9
MCP2	0.5	0.066	-0.03	1.04
CCL4	0.04	0.901	-0.67	0.76
IL15	0.04	0.897	-0.6	0.68
Gal1	0.13	0.671	-0.47	0.73
PDL1	0.56	0.066	-0.04	1.16
CD27	0.1	0.79	-0.65	0.85
CXCL5	-0.12	0.449	-0.43	0.19
IL5	0.32	0.329	-0.33	0.97
HGF	0.08	0.792	-0.5	0.65
GZMA	-0.06	0.823	-0.64	0.51
HO1	0.08	0.828	-0.65	0.81
CX3CL1	0.11	0.734	-0.54	0.77
CXCL10	0.2	0.532	-0.45	0.85
CD70	-0.09	0.753	-0.69	0.5
IL10	0.42	0.264	-0.33	1.16
TNFRSF12A	0.61	0.034	0.05	1.17	*
CCL23	-0.01	0.972	-0.58	0.56
CD5	0.22	0.525	-0.48	0.93
CCL3	-0.23	0.571	-1.04	0.58
MMP7	0.13	0.622	-0.41	0.67
ARG1	-0.09	0.78	-0.71	0.53
NCR1	0.13	0.717	-0.6	0.86
DCN	0.55	0.11	-0.13	1.23
TNFRSF21	0.17	0.609	-0.49	0.82
TNFRSF4	0.43	0.119	-0.12	0.97
MICAB	-0.57	0.133	-1.32	0.18
CCL17	-0.02	0.95	-0.58	0.54
ANGPT2	0.54	0.088	-0.08	1.16
PTN	-0.16	0.674	-0.9	0.59
CXCL12	-0.41	0.13	-0.96	0.13
IFNgamma	0.07	0.823	-0.53	0.66
LAMP3	0.52	0.096	-0.1	1.15
CASP8	0.14	0.635	-0.45	0.73
ICOSLG	0.19	0.59	-0.51	0.88
MMP12	0.72	0.026	0.09	1.35	*
CXCL13	-0.49	0.135	-1.15	0.16
PDL2	0.38	0.306	-0.36	1.11
VEGFA	-0.14	0.729	-0.98	0.69
IL4	0.14	0.71	-0.62	0.9
LAG3	-0.13	0.7	-0.82	0.56
IL12RB1	0.3	0.422	-0.44	1.03
IL13	-0.41	0.308	-1.22	0.4
CCL20	0.14	0.687	-0.57	0.86
TNF	0.35	0.139	-0.12	0.83
KLRD1	0.77	0.025	0.1	1.43	*
GZMB	-0.15	0.578	-0.69	0.39
CD83	0.52	0.13	-0.16	1.19
IL12	0.12	0.703	-0.53	0.77
CSF1	0.22	0.508	-0.44	0.87

## Sheet: eTable 12. Neighbd. Deprivation
eTable 12. ​​Associations Between All Multilevel Stress-Related Determinants and 92 Circulating Proteomic Markers: Neighborhood Deprivation as Exposure
Exposure: Neighborhood Deprivation Index (NDI) among Full Sample, N = 111
	Estimate	p value	Lower CI	Upper CI	* p < .05
IL8	0.0003	0.995	-0.09	0.09
TNFRSF9	0.01	0.859	-0.09	0.1
TIE2	-0.04	0.466	-0.14	0.06
MCP3	-0.01	0.864	-0.11	0.09
CD40L	-0.11	0.036	-0.2	-0.01	*
IL1alpha	0.04	0.496	-0.07	0.14
CD244	0.07	0.145	-0.02	0.17
EGF	-0.05	0.294	-0.15	0.05
ANGPT1	-0.03	0.521	-0.13	0.07
IL7	-0.05	0.313	-0.14	0.05
PGF	0.03	0.578	-0.07	0.12
IL6	0.04	0.45	-0.06	0.14
ADGRG1	-0.03	0.522	-0.13	0.07
MCP1	-0.04	0.329	-0.13	0.04
CRTAM	0.04	0.46	-0.06	0.14
CXCL11	-0.05	0.286	-0.16	0.05
MCP4	-0.01	0.863	-0.11	0.09
TRAIL	0.06	0.235	-0.04	0.16
FGF2	0.03	0.578	-0.07	0.13
CXCL9	-0.02	0.707	-0.11	0.08
CD8A	0.04	0.413	-0.06	0.15
CAIX	-0.03	0.525	-0.14	0.07
MUC16	-0.09	0.083	-0.19	0.01
ADA	0.03	0.522	-0.07	0.13
CD4	0.09	0.066	-0.01	0.18
NOS3	0.04	0.448	-0.06	0.14
IL2	0.05	0.319	-0.05	0.15
Gal9	0.05	0.259	-0.04	0.15
VEGFR2	0.02	0.74	-0.08	0.12
CD40	0.04	0.44	-0.06	0.13
IL18	-0.02	0.666	-0.12	0.08
GZMH	0.08	0.131	-0.02	0.18
KIR3DL1	0.01	0.884	-0.09	0.11
LAPTGFbeta1	0.07	0.14	-0.02	0.17
CXCL1	-0.003	0.949	-0.09	0.09
TNFSF14	0.04	0.367	-0.05	0.14
IL33	0.08	0.112	-0.02	0.18
TWEAK	-0.03	0.554	-0.12	0.06
PDGFsubunitB	0.05	0.317	-0.05	0.15
PDCD1	0.02	0.757	-0.09	0.12
FASLG	0.04	0.473	-0.06	0.13
CD28	0.06	0.215	-0.04	0.16
CCL19	-0.06	0.294	-0.16	0.05
MCP2	-0.02	0.738	-0.11	0.08
CCL4	0.003	0.948	-0.1	0.1
IL15	0.02	0.659	-0.08	0.12
Gal1	0.01	0.753	-0.08	0.11
PDL1	-0.01	0.912	-0.1	0.09
CD27	0.04	0.481	-0.06	0.14
CXCL5	-0.08	0.047	-0.16	-0.001	*
IL5	-0.08	0.103	-0.18	0.02
HGF	0.01	0.864	-0.09	0.11
GZMA	0.04	0.416	-0.06	0.14
HO1	-0.04	0.422	-0.14	0.06
CX3CL1	-0.04	0.408	-0.14	0.06
CXCL10	-0.05	0.305	-0.15	0.05
CD70	-0.03	0.501	-0.13	0.06
IL10	0.05	0.262	-0.04	0.14
TNFRSF12A	0.03	0.495	-0.06	0.13
CCL23	-0.003	0.949	-0.1	0.09
CD5	0.08	0.139	-0.02	0.18
CCL3	-0.07	0.148	-0.18	0.03
MMP7	0.04	0.425	-0.06	0.13
ARG1	0.08	0.095	-0.01	0.18
NCR1	0.02	0.71	-0.08	0.12
DCN	0.02	0.606	-0.07	0.11
TNFRSF21	0.03	0.503	-0.06	0.13
TNFRSF4	0.03	0.526	-0.06	0.12
MICAB	0.04	0.434	-0.06	0.13
CCL17	-0.01	0.85	-0.11	0.09
ANGPT2	0.02	0.746	-0.08	0.12
PTN	-0.06	0.251	-0.16	0.04
CXCL12	-0.03	0.593	-0.12	0.07
IFNgamma	-0.04	0.356	-0.13	0.05
LAMP3	-0.001	0.985	-0.09	0.09
CASP8	0.03	0.525	-0.06	0.13
ICOSLG	0.04	0.447	-0.06	0.14
MMP12	0.01	0.919	-0.1	0.11
CXCL13	0.02	0.711	-0.08	0.11
PDL2	-0.03	0.548	-0.14	0.07
VEGFA	0.01	0.893	-0.1	0.11
IL4	-0.06	0.256	-0.15	0.04
LAG3	-0.01	0.911	-0.1	0.09
IL12RB1	0.01	0.891	-0.1	0.11
IL13	0.02	0.642	-0.08	0.13
CCL20	-0.02	0.607	-0.12	0.07
TNF	0.01	0.878	-0.09	0.11
KLRD1	0.01	0.918	-0.09	0.11
GZMB	0.07	0.152	-0.03	0.16
CD83	0.1	0.034	0.01	0.2	*
IL12	0.03	0.539	-0.07	0.13
CSF1	0.05	0.364	-0.05	0.15

## Sheet: eTable 13. Stress DEGs-Tumor
eTable 13. Differential Gene Expression in Relation to All Multilevel Stress-Related Determinants: Stress DEGs - Tumor
	baseMean	log2FoldChange	lfcSE	stat	pvalue	padj		Model adjusted for age, BMI, SES, and race
TBC1D3E	24.5717	7.04596	1.67972	4.19473	2.73201e-05	0.0348184
TRPM8	32.9955	5.8623	1.16009	5.05332	4.34191e-07	0.00327003
BX284668.2	8.70369	5.85353	1.11458	5.2518	1.50622e-07	0.00170158
ABCA13	63.3851	4.48543	0.979408	4.57974	4.65555e-06	0.0171673
HLA-G	6.44756	4.17596	0.921965	4.52941	5.91492e-06	0.0171673
CR2	21.6578	4.04171	0.988811	4.08744	4.36157e-05	0.0415259
LPO	4.00323	3.84562	0.958469	4.01225	6.01429e-05	0.048531
GJB5	11.0425	3.43711	0.817112	4.20641	2.59461e-05	0.0348184
FCRL1	29.7475	3.28339	0.88831	3.69622	0.000218833	0.0988862
GOLGA6B	3.92343	3.18624	0.761667	4.18325	2.87368e-05	0.0348184
PAX5	58.4084	3.0693	0.78568	3.90655	9.36214e-05	0.0604367
DRD2	39.8978	2.84697	0.769893	3.69787	0.000217412	0.0988862
TREML2	6.31196	2.70918	0.683465	3.96389	7.37396e-05	0.0531754
CALB2	184.983	2.67809	0.654688	4.09063	4.30202e-05	0.0415259
CRLF1	223.877	2.66307	0.686997	3.8764	0.000106014	0.0647371
LGR6	147.645	2.58132	0.6815	3.7877	0.000152048	0.0780765
ASTN1	15.5928	2.50528	0.664635	3.76942	0.00016363	0.0786607
RPL10P9	35.3682	1.79763	0.476221	3.77477	0.000160153	0.0786607
F8A3	208.83	1.63771	0.355959	4.60083	4.20807e-06	0.0171673
TAS2R15P	22.5325	1.10243	0.278472	3.95885	7.53126e-05	0.0531754
CSRNP2	730.71	-0.506311	0.127851	-3.96018	7.48943e-05	0.0531754
ADCY9	891.432	-1.00525	0.272494	-3.68907	0.000225077	0.0997134
KCNK6	521.569	-1.40354	0.335857	-4.179	2.92799e-05	0.0348184
SREBF1	4791.46	-1.60159	0.417695	-3.83437	0.000125889	0.0729316
SPATA18	109.203	-1.62136	0.40537	-3.9997	6.34226e-05	0.0494127
EVL	7041.6	-1.643	0.399272	-4.11498	3.87216e-05	0.0415259
LRRC56	220.471	-1.65355	0.374742	-4.41249	1.02189e-05	0.0236007
CISH	636.051	-1.69275	0.446175	-3.79392	0.00014829	0.0779189
AC098679.2	18.8763	-1.7613	0.464243	-3.79392	0.000148285	0.0779189
AC137894.1	9.77234	-1.92117	0.504713	-3.80647	0.000140963	0.0779189
IL20RA	75.8269	-2.0214	0.502838	-4.01998	5.82031e-05	0.048531
DNAAF1	87.4081	-2.16721	0.491683	-4.40774	1.04456e-05	0.0236007
THPO	15.0162	-2.1883	0.587693	-3.72354	0.000196453	0.0924718
RN7SL471P	69.38	-2.4808	0.565641	-4.38583	1.15545e-05	0.0237329
CORO6	410.878	-2.53394	0.601803	-4.21058	2.54719e-05	0.0348184
CFAP157	83.7059	-2.5632	0.655006	-3.91325	9.10614e-05	0.0604367
SLC1A1	266.472	-2.61098	0.680548	-3.83658	0.000124758	0.0729316
FAM57B	47.7518	-2.70232	0.694115	-3.89318	9.89367e-05	0.0620938
HRASLS2	13.5185	-2.79541	0.617956	-4.52364	6.07852e-06	0.0171673
FBXL16	406.971	-2.82056	0.695593	-4.05491	5.01544e-05	0.0435842
AC103810.2	10.0258	-2.87203	0.53012	-5.41769	6.03728e-08	0.00136406
CLIC6	725.308	-3.02652	0.718805	-4.21049	2.54817e-05	0.0348184
CHST8	145.492	-3.04692	0.77497	-3.93166	8.43626e-05	0.0577602
ALG1L	7.80399	-3.2174	0.743172	-4.32928	1.49595e-05	0.0259996
SCGB3A1	45.895	-3.34369	0.88653	-3.77166	0.000162165	0.0786607
CDH7	7.50247	-3.61815	0.834595	-4.33522	1.45617e-05	0.0259996
AL032819.2	25.7236	-3.63028	0.888724	-4.08483	4.411e-05	0.0415259
MRPS30-DT	187.472	-3.67306	0.76228	-4.81853	1.44623e-06	0.00816903
NSG2	7.66915	-3.89616	0.93586	-4.16318	3.13846e-05	0.0354551
AC100801.1	32.8956	-4.13192	1.08909	-3.79391	0.000148292	0.0779189
DPY19L2P4	8.86693	-4.137	1.01564	-4.07328	4.63547e-05	0.0418935

## Sheet: eTable 14.Stress DEGs-Normal
eTable 14. Differential Gene Expression in Relation to All Multilevel Stress-Related Determinants: Stress DEGs - Normal
	baseMean	log2FoldChange	lfcSE	stat	pvalue	padj		Model adjusted for age, BMI, SES, and race
MTND1P23	337.128	7.45946	1.08868	6.85184	7.29036e-12	1.47353e-07
BX284668.2	12.066	3.97699	0.791842	5.02246	5.10151e-07	0.00257779
MTCO1P12	859.013	2.72589	0.573158	4.7559	1.97562e-06	0.00798626
CCL18	81.5499	2.71296	0.661313	4.10239	4.089e-05	0.0635745
RPL10P9	30.2377	2.08028	0.37622	5.52943	3.21274e-08	0.000216453
F8A3	191.602	1.66567	0.293252	5.68001	1.34688e-08	0.000136115
DNAH10	24.5531	1.57389	0.399274	3.94188	8.08459e-05	0.0997561
AC079922.2	14.134	1.34226	0.31771	4.2248	2.3915e-05	0.0483369
FBXO25	328.644	-0.498593	0.115699	-4.30939	1.63704e-05	0.0413599
AC012313.5	25.1037	-0.952165	0.240454	-3.95987	7.49918e-05	0.0997561
LEKR1	21.0118	-1.28798	0.312003	-4.12811	3.65762e-05	0.0616066
AC114546.3	6.44425	-1.64652	0.396265	-4.15509	3.25162e-05	0.0597471
FSIP2	36.3998	-1.73828	0.431417	-4.02923	5.59604e-05	0.0807908
AC007952.4	217.452	-2.07914	0.456509	-4.55444	5.25264e-06	0.0151666
SERHL2	199.087	-2.8729	0.679673	-4.22689	2.36942e-05	0.0483369
CYP2B7P	149.969	-3.19861	0.813281	-3.93297	8.39033e-05	0.0997561
AC093001.1	18.0969	-4.24666	0.908168	-4.67607	2.92428e-06	0.00985094

## Sheet: eTable 15. Soc. Spt. DEGs-Tumor
eTable 15. Differential Gene Expression in Relation to All Multilevel Stress-Related Determinants: Social Support DEGs - Tumor
	baseMean	log2FoldChange	lfcSE	stat	pvalue	padj		Model adjusted for age, BMI, SES, and race
TBC1D3E	24.5717	7.21567	1.67117	4.31774	1.57638e-05	0.0325659
IGKV1-33	225.884	6.06205	1.21821	4.97618	6.4851e-07	0.00301064
BX284668.2	8.70369	5.84797	1.1257	5.19496	2.04769e-07	0.00118828
GJB5	11.0425	4.41781	0.8021	5.5078	3.63347e-08	0.000345627
LPO	4.00323	4.19673	0.974419	4.30691	1.65552e-05	0.0325659
HLA-G	6.44756	4.0125	0.922521	4.3495	1.3645e-05	0.0325659
IGKV3D-20	5.23126	3.71704	0.939367	3.95696	7.59096e-05	0.0848404
ABCA13	63.3851	3.70568	0.97308	3.80819	0.000139986	0.0978902
LINC02397	8.23156	3.59179	0.930901	3.8584	0.000114132	0.0946153
GOLGA6B	3.92343	3.49819	0.78428	4.46038	8.18153e-06	0.0271299
PAX5	58.4084	3.45105	0.782122	4.41241	1.02226e-05	0.0296608
TMPRSS4	16.429	3.42668	0.825161	4.15274	3.28519e-05	0.0476599
TREML2	6.31196	2.77619	0.685695	4.04873	5.14973e-05	0.0664087
LGR6	147.645	2.53046	0.670971	3.77134	0.000162373	0.0991842
CALB2	184.983	2.48695	0.643953	3.86201	0.00011246	0.0946153
F8A3	208.83	1.91876	0.350694	5.47132	4.46701e-08	0.000345627
RPL10P9	35.3682	1.80145	0.475391	3.78941	0.000151003	0.0978902
RBP1	490.039	1.75239	0.462853	3.78607	0.000153049	0.0978902
SORD2P	81.7125	1.67907	0.439189	3.82312	0.000131774	0.0978902
SQLE	755.813	1.54642	0.338346	4.57051	4.86536e-06	0.0188225
TAS2R15P	22.5325	1.17396	0.273942	4.28543	1.82387e-05	0.0325659
LYRM2	174.264	0.649577	0.171761	3.78187	0.000155654	0.0978902
SMG1P5	928.221	-1.1244	0.293723	-3.8281	0.000129137	0.0978902
EIF4BP6	15.6841	-1.2811	0.325669	-3.93376	8.36267e-05	0.0848404
HTR7P1	100.283	-1.30451	0.334183	-3.90357	9.47826e-05	0.0848404
LRRC37A	83.4515	-1.31733	0.333359	-3.95169	7.76017e-05	0.0848404
AL669831.1	1226.42	-1.4366	0.367768	-3.90627	9.37302e-05	0.0848404
SPATA1	6.2648	-1.44838	0.36815	-3.93422	8.34682e-05	0.0848404
AC137894.1	9.77234	-1.91649	0.500401	-3.82992	0.000128187	0.0978902
IL20RA	75.8269	-2.02006	0.498041	-4.05601	4.99175e-05	0.0664087
CCDC144A	237.115	-2.21265	0.583002	-3.79527	0.00014748	0.0978902
RN7SL471P	69.38	-2.41035	0.573068	-4.20604	2.59886e-05	0.043089
THPO	15.0162	-2.44813	0.585818	-4.179	2.92795e-05	0.0453091
SLC1A1	266.472	-2.7227	0.697602	-3.90294	9.50306e-05	0.0848404
AP000808.1	3.25894	-2.88737	0.736716	-3.91925	8.88266e-05	0.0848404
CLIC6	725.308	-3.09006	0.718633	-4.29991	1.70868e-05	0.0325659
AC103810.2	10.0258	-3.13124	0.5577	-5.61456	1.97062e-08	0.000345627
AC100801.1	32.8956	-4.09986	1.08426	-3.78126	0.000156037	0.0978902

## Sheet: eTable 16. Soc.Spt. DEGs-Normal
eTable 16. Differential Gene Expression in Relation to All Multilevel Stress-Related Determinants: Social Support DEGs - Normal
	baseMean	log2FoldChange	lfcSE	stat	pvalue	padj		Model adjusted for age, BMI, SES, and race
MTND1P23	337.128	7.50261	1.11634	6.72071	1.80844e-11	3.98183e-07
IGLV3-19	43.7418	3.54656	0.887345	3.99682	6.41997e-05	0.0975241
BX284668.2	12.066	3.54584	0.78717	4.50455	6.6515e-06	0.0292906
MSLN	48.0267	3.37265	0.831458	4.05631	4.98546e-05	0.0928616
ADAMDEC1	23.1085	3.03761	0.761556	3.98869	6.64394e-05	0.0975241
CCL18	81.5499	3.02034	0.690108	4.37662	1.20535e-05	0.0442322
MTCO1P12	859.013	2.83681	0.593321	4.78124	1.74221e-06	0.00958999
RPL10P9	30.2377	1.948	0.381265	5.10931	3.23344e-07	0.00237313
DNAH10	24.5531	1.75828	0.421007	4.17637	2.96204e-05	0.0815228
F8A3	191.602	1.74254	0.296084	5.88528	3.97377e-09	4.37472e-05
AC079922.2	14.134	1.31428	0.324289	4.05279	5.06104e-05	0.0928616
TAPBP	2685.52	0.440329	0.110848	3.97236	7.11637e-05	0.0979302
FBXO25	328.644	-0.50473	0.122479	-4.12096	3.77298e-05	0.0923037
AC114546.3	6.44425	-1.61482	0.402506	-4.01192	6.02265e-05	0.0975241
AC007952.4	217.452	-1.99075	0.467832	-4.25526	2.08806e-05	0.0656785
AC093001.1	18.0969	-3.5766	0.879034	-4.06879	4.72586e-05	0.0928616

## Sheet: eTable 17. Discrim. DEGs-Tumor
eTable 17. Differential Gene Expression in Relation to All Multilevel Stress-Related Determinants: Discrimination DEGs - Tumor
	baseMean	log2FoldChange	lfcSE	stat	pvalue	padj		Model adjusted for age, BMI, SES
HSD11B1-AS1	9.6705	7.24657	2.37544	3.05063	0.00228362	0.0902345
KIAA0408	27.7605	6.76225	1.44571	4.67747	2.90438e-06	0.00178047
STK25P1	12.2056	6.64188	1.86257	3.56599	0.000362491	0.0300837
ACADL	13.1988	6.53919	1.51645	4.31218	1.6165e-05	0.00495202
OBP2B	74.8984	6.52345	1.49235	4.37127	1.23528e-05	0.00429903
GDF5	77.4471	6.49082	1.21089	5.36038	8.30492e-08	0.000161991
CHIT1	435.408	6.46696	1.10724	5.8406	5.20141e-09	2.23203e-05
SPX	9.80112	6.40268	1.49385	4.28602	1.81902e-05	0.00510575
MYBPH	9.19324	6.26388	1.57082	3.98765	6.67309e-05	0.0110699
CDH22	32.9659	6.18758	1.47209	4.20327	2.63083e-05	0.00607903
TM4SF19	92.9382	6.15166	1.42942	4.30361	1.68038e-05	0.00495202
KCNE1B	4.41339	5.96245	1.99422	2.98986	0.00279105	0.0991469
MMP12	25.8287	5.86991	1.26382	4.64457	3.40779e-06	0.00192415
CAMKV	10.5262	5.8032	1.58471	3.66199	0.000250268	0.0239721
COL9A1	21.8008	5.7261	1.74515	3.28115	0.00103383	0.0569898
SAA1	1202.08	5.72403	1.15303	4.96432	6.89425e-07	0.000739615
AC015909.3	8.689	5.68234	1.41871	4.00529	6.19404e-05	0.0107177
FGFBP2	64.3705	5.64947	1.24766	4.52806	5.95272e-06	0.00283826
LINC02159	4.39119	5.63552	1.52768	3.68895	0.000225178	0.0231168
KLHL34	23.4919	5.59429	1.83129	3.05484	0.00225184	0.0895649
PCOLCE2	114.441	5.57011	1.29675	4.29545	1.74338e-05	0.00505486
PRSS21	14.4173	5.49519	1.68784	3.25575	0.00113092	0.0596193
TMEM213	17.1748	5.37238	1.36863	3.92537	8.65978e-05	0.013221
HS3ST4	31.7328	5.32723	1.72966	3.07993	0.00207049	0.0851042
SCRG1	44.4718	5.20805	1.51693	3.43329	0.000596313	0.0401081
LINC00689	234.657	5.17583	1.12296	4.60908	4.04459e-06	0.00216952
CPLX3	24.3927	5.14964	1.51514	3.39879	0.00067685	0.0427132
SYN2	34.8864	5.11898	0.961837	5.32209	1.02582e-07	0.000183417
ALDH1L1	72.2285	5.07131	1.41325	3.58842	0.000332693	0.0284393
KLB	25.7904	5.00678	1.27065	3.94034	8.13646e-05	0.0125594
NPY5R	6.37088	5.00003	1.6531	3.02465	0.00248922	0.0943649
LMAN1L	43.3721	4.97134	1.40042	3.5499	0.00038538	0.0308776
RAET1L	8.87877	4.9308	1.19319	4.13246	3.58908e-05	0.00747645
LY6K	50.2736	4.92186	1.46424	3.36138	0.00077553	0.0471382
RPS4XP5	5.62305	4.90601	1.30508	3.75916	0.000170488	0.0203311
CNTFR	193.861	4.83465	1.0806	4.47404	7.67548e-06	0.0032937
BBOX1	63.5492	4.82572	1.28583	3.75301	0.000174721	0.0203311
COL11A2	1747.95	4.77649	1.06232	4.49627	6.91572e-06	0.00304858
SLC13A2	20.3923	4.73948	1.57048	3.01785	0.00254579	0.0954938
SBSN	129.811	4.72376	1.38231	3.41729	0.000632488	0.0417559
EFCAB1	8.85473	4.6847	1.50878	3.10497	0.00190299	0.0819892
AC108925.1	22.7884	4.62846	1.25616	3.6846	0.000229063	0.0233283
HILS1	15.8458	4.62718	1.50011	3.08457	0.0020385	0.0847635
INGX	5.79139	4.58966	1.32773	3.45677	0.000546684	0.037716
CPS1	566.111	4.58552	1.10949	4.13299	3.58079e-05	0.00747645
PPP1R1B	1252.84	4.58539	0.998224	4.59355	4.35765e-06	0.00228043
AQP9	63.7963	4.58152	1.1314	4.04941	5.13461e-05	0.00941783
AC091230.1	65.677	4.57562	1.33392	3.43021	0.000603118	0.0404391
LPL	924.364	4.50596	1.01931	4.4206	9.84251e-06	0.00377109
CHI3L2	248.929	4.49817	1.09174	4.12018	3.78583e-05	0.00768253
RBP4	208.787	4.49087	1.27861	3.51231	0.000444235	0.0340411
HLA-G	12.1731	4.48478	1.24904	3.59059	0.000329934	0.0284393
CA9	50.893	4.40919	1.1755	3.75091	0.000176197	0.0203311
FAM180B	7.97928	4.38926	1.01944	4.30556	1.66562e-05	0.00495202
PRRG3	55.5692	4.37119	1.03371	4.22864	2.35105e-05	0.00585618
Z98257.1	4.63273	4.36013	1.33604	3.26348	0.00110054	0.0590948
DHRS9	28.5322	4.35822	1.18554	3.67614	0.000236787	0.0236258
C2orf40	64.3154	4.31557	1.23965	3.48129	0.000499002	0.0365413
SYT8	399.757	4.26856	1.23192	3.46495	0.000530325	0.0374298
KBTBD12	16.0105	4.26853	1.32115	3.23093	0.00123389	0.0634877
AC022336.2	6.51528	4.17675	1.1125	3.75437	0.000173781	0.0203311
CNNM1	21.8098	4.11986	1.05436	3.90746	9.32717e-05	0.0138975
MYBPC1	466.298	4.11394	1.18103	3.48336	0.000495169	0.0365413
TMEM100	43.7412	4.09421	1.1405	3.58986	0.00033086	0.0284393
CCL18	33.6367	4.08379	0.94403	4.32591	1.51901e-05	0.00476438
ITIH5	606.979	4.04489	1.07539	3.76133	0.00016901	0.0203311
SAA2	279.499	4.00637	1.28276	3.12323	0.00178876	0.0785386
CES1	214.414	3.99204	1.32454	3.01391	0.00257901	0.0962449
LCT	6.4941	3.94883	1.27601	3.09468	0.00197028	0.0840444
GRIN2A	73.0798	3.91667	1.11372	3.51673	0.00043689	0.0338408
FAM19A3	13.8526	3.89808	1.00437	3.88112	0.000103978	0.0144786
AFAP1-AS1	26.8391	3.8672	1.03494	3.73666	0.000186482	0.0211701
SLC5A9	6.89882	3.8429	1.09059	3.52368	0.000425595	0.0333269
ATP2B2	31.8151	3.81596	1.13351	3.36651	0.000761255	0.0465342
MARCO	62.7021	3.80345	1.01905	3.73233	0.000189718	0.0212892
CAPN6	132.445	3.80214	1.19769	3.17457	0.00150061	0.0725067
LINC01600	11.8794	3.78964	1.05772	3.58284	0.000339884	0.0288243
PLA2G7	85.545	3.78752	0.80459	4.70739	2.50907e-06	0.00163135
KCNA2	26.3346	3.77847	0.89671	4.2137	2.5122e-05	0.00592899
ALK	178.841	3.76762	0.900763	4.18269	2.88077e-05	0.00638727
MTCO1P12	1565.66	3.76182	0.874228	4.30302	1.68483e-05	0.00495202
ABCD2	36.6225	3.74639	0.937755	3.99506	6.46771e-05	0.0110136
DDIT4L	35.078	3.72565	0.778192	4.78758	1.68805e-06	0.00127506
FAM107A	82.7249	3.71249	0.654042	5.67623	1.37697e-08	3.69302e-05
GPAM	522.347	3.70655	0.931162	3.98057	6.87515e-05	0.0112605
KLK5	401.16	3.70653	1.14369	3.24084	0.00119179	0.0619153
CHI3L1	6145.37	3.67683	1.05282	3.49236	0.000478775	0.0359181
PTGFR	36.4849	3.67355	0.837459	4.38654	1.1517e-05	0.00429903
NLGN1	11.259	3.64541	1.11867	3.2587	0.00111925	0.0594423
SIM1	94.3102	3.64497	1.1933	3.05453	0.00225415	0.0895649
PPARGC1A	133.428	3.63383	1.17946	3.08093	0.00206355	0.0851042
NSG1	33.8513	3.63379	1.07408	3.38317	0.000716546	0.0446925
KLF15	45.0412	3.5975	0.878388	4.09557	4.21124e-05	0.00827343
BCL2A1	44.79	3.59034	0.778924	4.60936	4.03912e-06	0.00216952
C4orf54	7.56155	3.55495	1.03184	3.44527	0.000570487	0.0390416
CXCL3	15.0756	3.52492	1.12684	3.12814	0.00175915	0.0783007
MYO16	11.921	3.51593	0.832059	4.22557	2.38332e-05	0.00585618
SLC6A20	18.2681	3.47535	1.03994	3.34188	0.000832142	0.0494582
AL136962.1	4.74416	3.469	1.09494	3.16822	0.00153373	0.0728952
TNNI2	95.6961	3.46105	0.974119	3.553	0.000380865	0.0308776
DCSTAMP	23.4864	3.43141	1.05376	3.25636	0.00112849	0.0596193
KCNE1	47.8029	3.42236	0.876568	3.90428	9.45077e-05	0.0139845
LINC01436	38.4104	3.41181	1.08627	3.14085	0.00168457	0.0762533
RPS2P32	5.53696	3.40737	0.782623	4.35379	1.33805e-05	0.00429954
IL12RB2	71.8562	3.39805	0.855347	3.97271	7.10597e-05	0.0112968
UBD	223.899	3.3461	0.879526	3.80443	0.000142129	0.0180759
DSC3	168.858	3.33803	1.08018	3.09026	0.00199984	0.0842405
ULBP3	26.6077	3.30983	0.773048	4.28153	1.85612e-05	0.00510575
AL355482.1	6.58454	3.3032	0.886515	3.72605	0.000194501	0.0212892
FGF2	142.707	3.29711	0.888645	3.71027	0.000207036	0.0217754
SPIB	98.7421	3.28013	1.00747	3.25579	0.00113075	0.0596193
PNMA3	61.9529	3.26978	0.763242	4.28407	1.83505e-05	0.00510575
IGF2BP3	56.7009	3.25923	1.06749	3.05317	0.00226441	0.0898064
KCNS1	11.3519	3.2541	1.08682	2.99414	0.00275219	0.0991469
P2RX6	22.2658	3.25108	0.887753	3.66215	0.000250112	0.0239721
AC007952.4	197.676	3.23597	1.08012	2.99594	0.00273604	0.098829
IL33	48.6736	3.1738	1.03537	3.06539	0.00217386	0.0878385
FCN1	66.2223	3.15554	0.644502	4.89609	9.77643e-07	0.000839052
LIPA	1345.9	3.1509	0.915568	3.44147	0.000578565	0.0393034
ARHGEF4	260.01	3.13484	0.779048	4.02394	5.72324e-05	0.0101486
BX571818.1	12.0215	3.12933	0.989557	3.16236	0.00156496	0.0736356
FAT2	253.792	3.10722	0.89821	3.45934	0.000541492	0.0374782
SLC2A12	44.9947	3.07116	0.993844	3.09019	0.00200031	0.0842405
AKR1B15	6.80274	3.04136	0.875082	3.47551	0.000509883	0.036568
ACSL6	68.0465	3.03193	0.737275	4.11234	3.91661e-05	0.007781
SNORC	211.238	3.02307	0.925686	3.26576	0.0010917	0.0588529
OSR1	170.082	3.0207	0.957458	3.15492	0.00160544	0.0747207
AKR1C3	84.47	2.99629	0.88592	3.38213	0.000719267	0.0447321
G0S2	303.214	2.97073	0.955191	3.11009	0.00187031	0.0807433
EGFL6	90.1544	2.93503	0.916864	3.20116	0.00136877	0.0681397
NMUR1	23.4246	2.91236	0.943133	3.08797	0.00201531	0.0843561
NPR3	203.05	2.88885	0.849917	3.39898	0.00067637	0.0427132
GYG2	238.308	2.88841	0.857712	3.36758	0.000758311	0.0464866
FABP5	345.72	2.85679	0.876372	3.25979	0.00111493	0.0594313
SCN5A	17.3197	2.8189	0.887972	3.17453	0.00150078	0.0725067
HAS1	33.9154	2.80625	0.897264	3.12756	0.00176264	0.0783007
BOC	1112.73	2.79464	0.641103	4.35911	1.30594e-05	0.00429954
RDH5	76.1763	2.77848	0.914482	3.03831	0.00237905	0.0926407
TF	164.903	2.75989	0.902084	3.05947	0.00221732	0.0892818
PLIN2	694.537	2.73931	0.70502	3.88544	0.000102144	0.0144786
AC006946.2	42.9154	2.73925	0.854558	3.20545	0.00134849	0.0674436
BHLHE22	31.2713	2.73349	0.863057	3.16722	0.00153903	0.0728952
TMEM71	20.4738	2.73019	0.733184	3.72374	0.000196291	0.0212892
RAB7B	195.865	2.70406	0.579563	4.66569	3.07581e-06	0.00183318
MATK	128.21	2.68852	0.89045	3.01928	0.00253374	0.0952081
ANPEP	839.548	2.67751	0.8908	3.00574	0.0026494	0.0976726
CXCL2	39.9295	2.651	0.830861	3.19067	0.00141944	0.0704987
RGN	31.016	2.64582	0.775846	3.41024	0.000649054	0.0421402
MGAT3	134.619	2.61463	0.440417	5.93672	2.90774e-09	1.55971e-05
KRT86	86.7166	2.61225	0.872802	2.99295	0.00276292	0.0991469
MRAP2	8.37072	2.6069	0.778857	3.34709	0.000816643	0.0488075
SLC16A7	110.411	2.59567	0.697166	3.72318	0.000196732	0.0212892
FAM89A	100.943	2.57629	0.591837	4.35304	1.3426e-05	0.00429954
KCNIP2	147.428	2.55589	0.830461	3.07768	0.00208619	0.0855856
IL1R2	12.397	2.5512	0.630278	4.04773	5.17167e-05	0.00941783
HK3	284.088	2.54804	0.622553	4.09289	4.26026e-05	0.00827343
SSR4P1	39.1518	2.54183	0.687819	3.69549	0.000219464	0.0228584
2024-03-01	179.405	2.52597	0.818813	3.08492	0.00203605	0.0847635
CYP1B1	1616.47	2.49107	0.716654	3.47597	0.000509006	0.036568
MOXD1	111.963	2.48253	0.714811	3.47298	0.000514706	0.036568
GPR55	16.5409	2.4808	0.814229	3.04681	0.00231281	0.0907196
AC025164.1	13.0438	2.46912	0.662569	3.72658	0.000194095	0.0212892
KHDRBS3	284.476	2.42326	0.749364	3.23375	0.00122177	0.0630151
LHX6	61.4825	2.3981	0.636795	3.76589	0.000165957	0.0201174
SIRPB1	28.5289	2.39761	0.662229	3.62052	0.000294015	0.026226
RBP7	54.4855	2.35964	0.719429	3.27988	0.00103851	0.0569898
VANGL2	783.954	2.34538	0.740812	3.16597	0.00154569	0.073048
MPZ	41.368	2.32073	0.628765	3.69093	0.000223433	0.023048
FGR	187.447	2.31659	0.666161	3.47753	0.000506061	0.036568
CTSS	878.788	2.27574	0.617701	3.68421	0.000229412	0.0233283
CAV2	149.573	2.23576	0.745897	2.99741	0.00272287	0.098829
PDE3B	247.98	2.17986	0.698264	3.12183	0.00179728	0.0785386
TGFBR3	427.727	2.17827	0.718872	3.03012	0.00244453	0.0936995
HTRA4	17.9299	2.16937	0.672046	3.22801	0.00124655	0.063681
MATN2	275.207	2.15093	0.555349	3.87312	0.000107452	0.0147788
IL27RA	315.729	2.14276	0.447956	4.78342	1.72337e-06	0.00127506
ERP27	41.8491	2.13534	0.696256	3.06689	0.00216296	0.0875631
DNM1P47	127.809	2.13446	0.708209	3.01388	0.00257927	0.0962449
PLAG1	24.9483	2.11626	0.70496	3.00196	0.00268248	0.0979367
SERPINB9P1	22.2514	2.09509	0.558111	3.75389	0.000174109	0.0203311
PLA2G4A	55.8802	2.08324	0.676029	3.08158	0.00205903	0.0851042
PPP1R16B	327.859	2.08195	0.591231	3.52138	0.000429305	0.0334952
LYZ	1100.83	2.0518	0.686701	2.98791	0.00280893	0.099617
TAP2	1540.23	2.04028	0.458767	4.44732	8.6947e-06	0.00358757
TVP23CP1	13.8517	2.03395	0.67758	3.00179	0.00268395	0.0979367
ADAMTSL4	327.572	2.02194	0.567335	3.56392	0.000365352	0.0301027
SLC35G2	39.9013	1.95221	0.565587	3.45166	0.000557149	0.0383147
NABP1	706.25	1.93472	0.562537	3.43928	0.000583262	0.0393537
VASH2	128.834	1.92968	0.605404	3.18742	0.00143547	0.0709666
FRMD3	105.048	1.91313	0.572901	3.33937	0.000839694	0.0497692
ACSL5	167.047	1.91151	0.601439	3.17823	0.00148177	0.0724213
GPR3	10.9869	1.90518	0.520614	3.6595	0.000252713	0.0240987
RCSD1	430.964	1.89451	0.527633	3.59058	0.000329941	0.0284393
SLC43A3	692.77	1.83208	0.483399	3.79	0.000150649	0.0188488
SEL1L3	476.409	1.81199	0.548202	3.30534	0.000948617	0.0539882
RRAGD	192.374	1.80824	0.580092	3.11715	0.00182607	0.0796345
ATF3	462.539	1.80811	0.573786	3.15119	0.00162607	0.0750299
AC083837.1	36.9157	1.8071	0.543335	3.32594	0.000881197	0.0515176
PLCE1	194.989	1.80517	0.524019	3.44486	0.000571358	0.0390416
NCOA7	709.081	1.7515	0.573161	3.05585	0.00224423	0.0895649
PLAGL1	365.03	1.7494	0.543457	3.21902	0.00128631	0.0647864
EML6	68.7558	1.74664	0.551803	3.16533	0.00154907	0.073048
HLA-B	14543.2	1.72655	0.39397	4.38244	1.17356e-05	0.00429903
SOD2	1929.35	1.7141	0.433464	3.95442	7.67211e-05	0.0119285
NR1H3	421.535	1.71333	0.447861	3.82558	0.000130467	0.0169655
BTG1	870.757	1.70036	0.365351	4.65405	3.2548e-06	0.00188743
LINC00937	24.5812	1.69917	0.538841	3.15339	0.00161388	0.074789
TAP1	2040.31	1.67098	0.511406	3.26741	0.00108535	0.058658
SMAD9	60.2604	1.66355	0.507201	3.27987	0.00103854	0.0569898
SNORA80A	14.7896	1.66286	0.489645	3.39604	0.000683673	0.0430173
NFIX	3323.26	1.64611	0.526638	3.12569	0.00177386	0.0784741
HLA-A	14003.6	1.63146	0.420515	3.87968	0.000104594	0.0144786
AC016734.2	22.4216	1.63135	0.526185	3.10034	0.00193296	0.0829471
PRKD3	455.754	1.61162	0.377088	4.27384	1.92131e-05	0.00521819
TCN2	266.776	1.60099	0.460529	3.47642	0.000508147	0.036568
ITGAE	151.24	1.57899	0.489091	3.22841	0.00124481	0.063681
HLA-F	1625.83	1.56142	0.44756	3.48874	0.000485297	0.0361546
ATP11A	1873.6	1.55836	0.458086	3.40188	0.000669237	0.0424827
SCPEP1	928.7	1.5523	0.3774	4.11315	3.90291e-05	0.007781
IL6R	349.572	1.54629	0.421862	3.66539	0.000246962	0.0239721
SLC36A4	108.41	1.50905	0.373001	4.0457	5.21679e-05	0.00941783
CSF3R	437.745	1.49443	0.485207	3.07998	0.00207013	0.0851042
CYYR1	135.305	1.48782	0.443885	3.35183	0.000802805	0.0482492
NFAM1	288.07	1.47513	0.40407	3.65067	0.000261556	0.0244585
CYP7B1	216.126	1.46668	0.475743	3.08293	0.00204976	0.0850668
AL357060.1	18.7791	1.4663	0.445873	3.2886	0.00100687	0.0559674
PSTPIP2	103.592	1.41615	0.462949	3.05898	0.00222092	0.0892818
FXYD5	498.789	1.40994	0.459059	3.07138	0.00213071	0.086986
HCP5	494.654	1.39321	0.446206	3.12235	0.00179411	0.0785386
UGP2	622.154	1.37543	0.437535	3.14358	0.00166893	0.0757054
AP000295.1	90.6446	1.34181	0.415851	3.22666	0.00125242	0.0638289
CREG1	765.019	1.33635	0.437779	3.05256	0.002269	0.0898223
PIM1	627.314	1.32125	0.44074	2.9978	0.0027194	0.098829
RAB29	298.957	1.30234	0.381258	3.41589	0.000635736	0.0418416
ZFP36L2	3028.78	1.27623	0.347436	3.67329	0.000239451	0.0236258
IFNAR2	343.375	1.26897	0.34334	3.69595	0.00021907	0.0228584
ZFAT	318.023	1.26646	0.360559	3.51249	0.000443928	0.0340411
FOXN2	188.335	1.25725	0.421048	2.98601	0.0028264	0.0999064
FUOM	81.9094	1.24974	0.394568	3.16736	0.0015383	0.0728952
UPP1	241.577	1.23986	0.415145	2.98656	0.00282133	0.0998918
SAV1	292.857	1.20553	0.304377	3.96066	7.47442e-05	0.0117059
PSMB8	668.285	1.1837	0.388253	3.04879	0.00229767	0.0902907
SLC16A1-AS1	114.123	1.17963	0.382341	3.08529	0.00203355	0.0847635
CLCN5	209.028	1.17499	0.275937	4.25819	2.06092e-05	0.00534022
PLCD1	264.138	1.17162	0.37648	3.11203	0.00185806	0.0805386
WARS	1084.87	1.14825	0.347634	3.30305	0.000956407	0.0540017
C21orf91	125.812	1.14371	0.365126	3.13236	0.00173408	0.0775134
SERTAD2	444.791	1.13641	0.377423	3.01097	0.00260417	0.0965027
UBE2D1	90.226	1.11608	0.321317	3.47344	0.000513827	0.036568
CDIP1	232.905	1.1111	0.364954	3.0445	0.00233067	0.0912533
DYSF	830.382	1.10989	0.364844	3.04208	0.00234948	0.0918224
HLA-E	6180.54	1.09621	0.2833	3.86943	0.000109092	0.0148144
IFNGR2	480.519	1.06508	0.186781	5.70229	1.18211e-08	3.62332e-05
RAB9A	160.664	0.989639	0.323539	3.05879	0.00222231	0.0892818
DUSP7	324.371	0.987406	0.289512	3.41058	0.00064824	0.0421402
S1PR2	305.256	0.917424	0.292696	3.13439	0.0017221	0.0771385
RAPGEF1	2123.2	0.905886	0.21621	4.18983	2.7916e-05	0.00630491
SDC3	2124.2	0.885749	0.250822	3.53139	0.000413383	0.0326086
IL10RB	162.273	0.881584	0.286971	3.07203	0.00212607	0.086986
RAB30-AS1	147.937	0.877076	0.292025	3.00342	0.0026696	0.0979367
SNX21	343.68	0.85888	0.237258	3.62002	0.000294578	0.026226
HSF2	64.4729	0.820487	0.273196	3.00329	0.00267075	0.0979367
USP25	558.135	0.80577	0.241981	3.32989	0.000868815	0.0510721
NUP153	1149.5	0.801947	0.206173	3.88968	0.000100375	0.0144642
ZNF292	1144.64	0.725342	0.240105	3.02094	0.00251992	0.0951889
NIN	1288.94	0.725275	0.214549	3.38046	0.000723655	0.0447457
ASH1L	3725.62	0.713421	0.235523	3.02909	0.00245289	0.0936995
RNF138	157.447	0.692493	0.220605	3.13907	0.00169487	0.0763974
WTAP	714.166	0.673417	0.191792	3.51118	0.00044613	0.0340646
PPP4R3B	1236.71	0.567933	0.166867	3.40351	0.000665254	0.0423551
ATXN2	1066.37	-0.470075	0.157217	-2.98998	0.00278993	0.0991469
CENPBD1P1	372.352	-0.577692	0.158957	-3.63426	0.000278783	0.0254606
ERCC1	665.489	-0.714602	0.192178	-3.71844	0.000200454	0.0213328
BCL2L1	1155.42	-0.755627	0.221418	-3.41267	0.000643293	0.0420808
GZF1	221.252	-0.762857	0.245202	-3.11114	0.0018637	0.0806199
PAF1	542.67	-0.764954	0.24258	-3.1534	0.00161378	0.074789
TRIM41	952.578	-0.766848	0.249911	-3.06849	0.00215145	0.0875152
ZFP62	341.684	-0.768985	0.246274	-3.12248	0.00179336	0.0785386
KIAA1958	269.632	-0.783594	0.253026	-3.09689	0.00195562	0.0835853
UBE2Q2	341.122	-0.825885	0.236656	-3.48982	0.000483351	0.0361351
CLSTN1	3159.45	-0.841114	0.279271	-3.01182	0.00259688	0.0964128
XRCC1	478.97	-0.841386	0.251515	-3.34527	0.000822038	0.0489935
ZNF428	350.521	-0.84887	0.247917	-3.42401	0.000617043	0.0410066
ARHGAP35	2639.9	-0.904392	0.226867	-3.98644	6.70715e-05	0.0110699
ZNF446	214.051	-0.906972	0.25697	-3.52948	0.000416371	0.032724
TLE3	2937.78	-0.925302	0.304662	-3.03714	0.00238832	0.0927543
NRSN2	445.956	-0.926629	0.308625	-3.00244	0.00267827	0.0979367
RGS3	747.578	-0.931856	0.311661	-2.98997	0.00279004	0.0991469
CYTH2	2613.53	-0.941117	0.284058	-3.31312	0.000922613	0.0530713
MINDY2	523.692	-0.971418	0.285094	-3.40736	0.000655937	0.0421402
DMPK	1052.41	-0.979872	0.224405	-4.36654	1.2623e-05	0.00429903
KIAA1217	2223.54	-0.992521	0.30296	-3.27608	0.00105259	0.0574665
MARK4	701.835	-1.00874	0.317807	-3.17408	0.00150313	0.0725067
RNF103	937.055	-1.02632	0.288231	-3.56074	0.00036981	0.0302849
AC007842.1	55.9314	-1.03493	0.290956	-3.55699	0.000375124	0.0306033
NRAV	118.478	-1.08917	0.318561	-3.41903	0.000628456	0.0416178
IRF2BPL	1740.61	-1.09535	0.294252	-3.7225	0.00019726	0.0212892
ACBD4	228.827	-1.11388	0.335662	-3.31847	0.000905108	0.052345
PHOSPHO2	45.2087	-1.12773	0.373482	-3.01951	0.00253181	0.0952081
ZNF587B	577.463	-1.15004	0.356833	-3.22291	0.00126896	0.0640629
NAT14	334.47	-1.15963	0.348419	-3.32827	0.000873866	0.0512286
CNNM4	533.739	-1.16586	0.389132	-2.99606	0.00273489	0.098829
EML2	718.305	-1.16764	0.367713	-3.17541	0.00149623	0.0725067
PAWR	983.725	-1.17819	0.348483	-3.38091	0.000722473	0.0447457
HES1	678.731	-1.17906	0.321404	-3.66846	0.000244017	0.0238274
C17orf97	62.9794	-1.19741	0.395326	-3.02892	0.00245429	0.0936995
AL355987.4	118.042	-1.19875	0.390808	-3.06735	0.00215964	0.0875631
CDS1	206.533	-1.19963	0.400172	-2.99778	0.00271951	0.098829
CCDC24	210.064	-1.20032	0.396848	-3.02464	0.0024893	0.0943649
CCDC106	191.356	-1.20768	0.340269	-3.54918	0.00038643	0.0308776
LRBA	3023.62	-1.20793	0.357556	-3.3783	0.000729359	0.0449688
CASTOR1	81.0677	-1.22968	0.328984	-3.73779	0.000185641	0.0211701
AC008895.1	115.96	-1.27256	0.358697	-3.54773	0.000388561	0.0308776
AC012510.1	26.0879	-1.2801	0.416815	-3.07113	0.00213249	0.086986
ZFHX3	1863.52	-1.28076	0.417432	-3.06819	0.00215362	0.0875152
TRPM4	1454.08	-1.3004	0.398962	-3.25945	0.00111628	0.0594313
AC015813.1	376.899	-1.30179	0.42964	-3.02996	0.00244584	0.0936995
TCEA3	536.32	-1.30548	0.428043	-3.04988	0.00228935	0.0902907
MYEF2	391.784	-1.32121	0.406486	-3.25032	0.00115277	0.0606222
ZNF418	152.092	-1.34041	0.409914	-3.26999	0.00107552	0.0584214
ZNF587	1512.54	-1.34129	0.344667	-3.89156	9.96016e-05	0.0144642
AL365205.1	270.776	-1.35667	0.420618	-3.22542	0.00125788	0.0639152
WWP1	1147.55	-1.36353	0.438014	-3.11299	0.00185204	0.0805386
MAGI3	1022.77	-1.4137	0.467699	-3.02267	0.00250557	0.0948139
GSE1	2952.83	-1.4189	0.451326	-3.14385	0.00166742	0.0757054
CPT1A	1380.61	-1.41922	0.457979	-3.09887	0.00194263	0.0831957
TSNAXIP1	31.7247	-1.42051	0.449399	-3.16091	0.00157278	0.0738414
AC007191.1	166.182	-1.42111	0.378877	-3.75083	0.000176248	0.0203311
P3H4	466.075	-1.43632	0.454921	-3.15729	0.00159243	0.0742766
EPB41L5	374.856	-1.43692	0.366134	-3.92458	8.68829e-05	0.013221
LDLRAD4	1657.85	-1.44459	0.446488	-3.23546	0.00121449	0.0627905
TSPAN13	945.984	-1.44871	0.404689	-3.57981	0.000343846	0.0289316
PHLDB3	346.288	-1.44922	0.364263	-3.97849	6.93554e-05	0.0112734
PPP1R37	1112.41	-1.46092	0.351451	-4.15681	3.22716e-05	0.00697569
FANK1	67.2555	-1.46095	0.450542	-3.24266	0.00118419	0.0616701
P4HTM	723.023	-1.4765	0.431234	-3.42389	0.000617316	0.0410066
AP005131.7	36.6414	-1.47678	0.493668	-2.99144	0.00277666	0.0991469
NECAB3	535.87	-1.48663	0.496173	-2.99619	0.00273377	0.098829
TRIM3	587.263	-1.51441	0.436025	-3.47321	0.000514272	0.036568
IQCD	29.0133	-1.51755	0.452064	-3.35693	0.000788132	0.0476343
MYO5C	1069.8	-1.52155	0.459856	-3.30875	0.000937126	0.0536186
PLPP5	582.77	-1.52881	0.483994	-3.15874	0.00158452	0.0741088
ISYNA1	781.332	-1.55037	0.452715	-3.4246	0.000615694	0.0410066
KIAA1211L	316.447	-1.56363	0.473552	-3.30191	0.000960301	0.0540793
SSH3	927.299	-1.58034	0.374976	-4.21451	2.50318e-05	0.00592899
AC093512.2	146.657	-1.5805	0.495811	-3.18771	0.00143407	0.0709666
ARHGAP32	1393.88	-1.62259	0.435567	-3.72524	0.000195132	0.0212892
CCDC125	314.311	-1.62822	0.38757	-4.20108	2.65639e-05	0.00607903
LRRC56	145.047	-1.62839	0.517525	-3.14649	0.00165243	0.0755958
TBC1D30	198.649	-1.63352	0.420968	-3.88038	0.000104292	0.0144786
DYRK1B	336.571	-1.6351	0.406192	-4.02543	5.68709e-05	0.0101486
LTC4S	38.5774	-1.63868	0.536306	-3.05549	0.00224696	0.0895649
KIF16B	1043.4	-1.6411	0.520645	-3.15206	0.00162123	0.0749681
HSD11B2	124.843	-1.64671	0.517553	-3.18172	0.00146401	0.0718806
RMND5B	829.53	-1.6469	0.364801	-4.51453	6.3457e-06	0.00289688
RPL29P14	27.4943	-1.65131	0.548064	-3.01299	0.00258685	0.0963602
GOLGA8Q	20.4495	-1.72841	0.570944	-3.02729	0.00246758	0.093873
NCKAP5	323.359	-1.74845	0.551122	-3.17253	0.00151117	0.0725361
PAK4	1413.66	-1.75104	0.476297	-3.67637	0.00023658	0.0236258
AC012313.8	23.1226	-1.78613	0.529325	-3.37436	0.000739882	0.0454869
SYDE2	310.987	-1.78722	0.546809	-3.26846	0.00108136	0.0585901
PLCH2	298.706	-1.79204	0.493986	-3.62771	0.000285942	0.025778
AL391058.1	41.0563	-1.79336	0.571145	-3.13994	0.00168981	0.0763296
AC131649.2	67.8614	-1.81909	0.588059	-3.09338	0.00197889	0.0840578
AC020978.5	122.308	-1.83345	0.54477	-3.36556	0.000763897	0.046563
SLC2A10	807.924	-1.89087	0.622836	-3.03591	0.00239812	0.0928775
H2AFJ	1033.59	-1.92464	0.556018	-3.46146	0.00053725	0.0374549
COL12A1	10842.4	-1.93161	0.642457	-3.00659	0.00264192	0.0975645
EBF4	330.185	-1.94193	0.623992	-3.11211	0.00185755	0.0805386
ESRP2	954.232	-1.944	0.53937	-3.60421	0.000313105	0.027646
DRP2	29.127	-2.00781	0.604958	-3.31891	0.000903682	0.052345
CRACR2A	414.482	-2.01287	0.454871	-4.42514	9.63808e-06	0.00377109
MYH14	3605.92	-2.02063	0.57638	-3.50572	0.000455379	0.0345251
FAM174B	392.078	-2.02308	0.531829	-3.804	0.000142376	0.0180759
C16orf46	34.0139	-2.02574	0.577442	-3.50813	0.000451264	0.0343345
ITGA11	1346.82	-2.03441	0.638936	-3.18406	0.00145223	0.0716017
CDH1	3509.66	-2.03867	0.647174	-3.15011	0.00163209	0.075146
ABCA3	1316.17	-2.04358	0.676724	-3.01981	0.00252935	0.0952081
SCCPDH	677.444	-2.05145	0.636124	-3.22492	0.00126007	0.0639152
MEIS3	426.828	-2.05867	0.503119	-4.09181	4.28016e-05	0.00827343
LINC01480	17.7232	-2.06061	0.68514	-3.00758	0.00263339	0.0974171
RASEF	755.201	-2.06186	0.650261	-3.17082	0.00152011	0.0726405
STARD10	1007.2	-2.07843	0.544343	-3.81825	0.000134403	0.0172679
CRIP1	2328.71	-2.09011	0.690297	-3.02784	0.00246306	0.0938677
N4BP3	1123.91	-2.11991	0.697415	-3.03966	0.00236843	0.0923946
PRRT3	168.131	-2.12862	0.488428	-4.35809	1.312e-05	0.00429954
PREX1	4205.32	-2.14498	0.70755	-3.03157	0.00243289	0.0935484
KRT18	4020.19	-2.15059	0.687458	-3.12832	0.00175811	0.0783007
FSCN2	74.9114	-2.15076	0.655271	-3.28225	0.00102981	0.0569477
AC010168.2	184.449	-2.15159	0.698479	-3.0804	0.00206725	0.0851042
MYO18B	20.9117	-2.17189	0.703393	-3.08773	0.0020169	0.0843561
AC005831.1	29.788	-2.18055	0.601014	-3.62813	0.000285486	0.025778
KCNK15	174.586	-2.19144	0.690586	-3.1733	0.00150714	0.0725067
CDYL2	635.456	-2.20657	0.582324	-3.78926	0.0001511	0.0188488
PCSK6	911.76	-2.21789	0.673575	-3.29271	0.000992267	0.0554429
PRSS23	1438.05	-2.23006	0.648188	-3.44045	0.000580751	0.0393079
TSPAN5	325.976	-2.24352	0.617952	-3.63058	0.000282787	0.0257096
ZMYND10	69.5231	-2.25387	0.664063	-3.39407	0.000688626	0.0432022
PRODH	565.482	-2.28988	0.698763	-3.27705	0.00104898	0.0574154
NLRP12	13.0044	-2.29532	0.703424	-3.26306	0.00110216	0.0590948
ZNF552	545.438	-2.3126	0.469546	-4.92518	8.42834e-07	0.000821993
GALNT6	1325.31	-2.32173	0.648376	-3.58083	0.000342499	0.0289316
IRS1	1841.87	-2.33177	0.627164	-3.71796	0.00020084	0.0213328
CXXC4	52.9822	-2.33609	0.658095	-3.54977	0.000385564	0.0308776
SDR42E1	129.919	-2.3487	0.760242	-3.08941	0.00200551	0.0842405
RAB19	16.9968	-2.35406	0.673103	-3.49732	0.000469952	0.03538
IGSF21	80.1489	-2.35914	0.692214	-3.40811	0.000654144	0.0421402
EFHD1	2582.34	-2.38565	0.704369	-3.38694	0.000706779	0.0442118
AL603750.1	23.5577	-2.38567	0.685853	-3.47839	0.000504428	0.036568
RAB17	315.563	-2.39525	0.568474	-4.21348	2.51462e-05	0.00592899
NEK5	43.8488	-2.41009	0.794413	-3.0338	0.00241492	0.0931424
SAMD15	27.1032	-2.41945	0.694971	-3.48137	0.000498859	0.0365413
RDH16	44.8502	-2.42031	0.604234	-4.00559	6.18632e-05	0.0107177
AC095057.3	10.022	-2.453	0.671967	-3.65048	0.000261754	0.0244585
AC139149.1	30.1173	-2.45306	0.659027	-3.72225	0.000197453	0.0212892
LRRC46	20.0809	-2.46712	0.761984	-3.23776	0.00120474	0.0624369
TBX3	1959.23	-2.47579	0.683057	-3.62458	0.000289435	0.0259838
CYP21A1P	73.3111	-2.47782	0.751387	-3.29766	0.000974937	0.0546859
MIR4697HG	98.1148	-2.48762	0.78326	-3.17598	0.00149329	0.0725067
IGFBP2	952.65	-2.48901	0.6843	-3.63731	0.000275505	0.0254606
CX3CR1	43.8084	-2.48926	0.819683	-3.03685	0.00239062	0.0927543
CCDC183	42.7985	-2.48999	0.715181	-3.48162	0.000498392	0.0365413
ARMT1	354.449	-2.49235	0.693706	-3.59281	0.00032713	0.0284393
TRIM7	29.8496	-2.49273	0.79176	-3.14833	0.00164204	0.0753397
DNAAF4	18.0545	-2.49852	0.808227	-3.09135	0.00199246	0.0842405
AC103760.1	27.1891	-2.50347	0.767354	-3.26247	0.00110445	0.0590948
CACNA1H	634.312	-2.53224	0.79078	-3.20221	0.00136376	0.0680484
BCAM	2680.4	-2.53683	0.554357	-4.57617	4.73572e-06	0.00241928
GPR160	170.09	-2.55554	0.502197	-5.08872	3.60481e-07	0.000547141
AC023024.2	36.9746	-2.56594	0.809519	-3.1697	0.00152595	0.0727573
LINC01341	98.8708	-2.5674	0.698242	-3.67694	0.000236046	0.0236258
AC093642.2	108.428	-2.57338	0.722185	-3.56333	0.000366182	0.0301027
PARD6B	871.457	-2.58765	0.787323	-3.28664	0.0010139	0.0562123
TMC4	897.073	-2.59015	0.689863	-3.75459	0.000173627	0.0203311
GREB1	1221.2	-2.60075	0.850553	-3.05771	0.00223035	0.0892818
XBP1	8564.34	-2.61137	0.627011	-4.16479	3.11638e-05	0.00682297
INPP4B	731.486	-2.62619	0.696387	-3.77117	0.000162484	0.0199286
RGS11	334.014	-2.63015	0.785199	-3.34966	0.000809122	0.0484931
HSPB1	3802.2	-2.65313	0.729993	-3.63446	0.000278564	0.0254606
PRR5-ARHGAP8	66.6649	-2.65521	0.826717	-3.21175	0.00131928	0.0661368
FAM153C	40.4152	-2.68935	0.81765	-3.28912	0.00100499	0.0559674
TBC1D9	3417.2	-2.69556	0.678019	-3.97564	7.01908e-05	0.0112968
BCAS4	374.797	-2.69889	0.650998	-4.14578	3.38664e-05	0.00719443
ESPN	615.124	-2.71997	0.857539	-3.17183	0.00151479	0.0725478
AC139749.1	10.8857	-2.72414	0.862457	-3.15858	0.00158538	0.0741088
AMZ1	206.117	-2.7339	0.91432	-2.99009	0.00278893	0.0991469
AL591848.4	150.894	-2.7369	0.641408	-4.26703	1.98094e-05	0.00524729
KCNJ11	118.329	-2.74117	0.726892	-3.77108	0.000162542	0.0199286
IGSF9B	167.663	-2.74523	0.63488	-4.32401	1.53217e-05	0.00476438
CACNG4	753.926	-2.75351	0.848048	-3.24687	0.0011668	0.0610605
NCAM2	93.0306	-2.75398	0.806531	-3.4146	0.000638768	0.0419125
HID1	2159.41	-2.77607	0.722926	-3.84005	0.000123011	0.0162921
SLC39A6	4193.63	-2.78252	0.761607	-3.65348	0.000258709	0.0244585
C2orf15	21.0632	-2.80718	0.766099	-3.66425	0.000248062	0.0239721
TNRC18P1	830.971	-2.81222	0.69482	-4.04741	5.17864e-05	0.00941783
AC010735.1	7.61678	-2.83687	0.941925	-3.01178	0.00259725	0.0964128
SLC4A8	680.372	-2.87043	0.815889	-3.51816	0.000434547	0.0337813
AC005865.1	11.9086	-2.90598	0.92623	-3.13742	0.00170439	0.0766653
LINC01614	22.9151	-2.9115	0.932203	-3.12325	0.00178868	0.0785386
GREB1L	372.939	-2.93193	0.883431	-3.3188	0.000904062	0.052345
KCNE4	674.24	-2.93395	0.887011	-3.30768	0.000940732	0.0536818
TLL2	12.7821	-2.93652	0.933779	-3.14477	0.00166218	0.0757054
AR	1305.3	-2.9413	0.934306	-3.14811	0.00164331	0.0753397
RGS4	72.6475	-3.00672	0.767701	-3.91653	8.98341e-05	0.0135042
NEBL	964.767	-3.01689	0.623634	-4.8376	1.31416e-06	0.00108449
AC141930.1	33.0941	-3.01694	1.00417	-3.00442	0.00266088	0.0979275
MLPH	3411.54	-3.05794	1.00292	-3.04904	0.00229576	0.0902907
ZNF703	2535.99	-3.06421	0.701595	-4.3675	1.25677e-05	0.00429903
WNK4	243.538	-3.09091	0.798548	-3.87066	0.00010854	0.0148144
KCND2	312.337	-3.09536	1.01231	-3.05771	0.00223038	0.0892818
DNALI1	158.829	-3.09545	1.00084	-3.09286	0.00198235	0.0840578
OLFM1	146.494	-3.12892	0.850375	-3.67946	0.000233726	0.0236258
LINC01116	42.3642	-3.14399	0.951576	-3.30398	0.000953227	0.0540017
STK32B	165.813	-3.15752	0.813334	-3.8822	0.000103516	0.0144786
COL10A1	1203.18	-3.16176	0.973592	-3.24752	0.00116414	0.0610605
CTNND2	202.305	-3.1765	0.841762	-3.77363	0.000160887	0.0199286
PLCD4	114.673	-3.21313	0.917317	-3.50275	0.000460486	0.0347894
AC069120.1	36.9581	-3.23656	0.727031	-4.45175	8.51745e-06	0.00358334
GRIK3	388.14	-3.25299	0.813979	-3.99641	6.431e-05	0.0110136
ASB16	22.1995	-3.27563	0.988474	-3.31383	0.000920277	0.0530713
DEGS2	572.195	-3.27614	0.857174	-3.82202	0.000132361	0.0171081
ALDH3B2	718.878	-3.30696	0.992195	-3.33298	0.000859214	0.0507859
CA12	1567.19	-3.3141	0.987844	-3.35488	0.000793985	0.0478532
COX6C	1135.37	-3.35019	0.863355	-3.88043	0.000104274	0.0144786
AFF3	1570.76	-3.35397	0.91816	-3.65293	0.000259267	0.0244585
LYPD6B	75.8562	-3.35491	0.96224	-3.48656	0.000489273	0.0363247
C10orf113	19.3935	-3.36556	0.831916	-4.04556	5.21991e-05	0.00941783
RERG	297.075	-3.37311	0.682875	-4.93958	7.8292e-07	0.000799921
RET	550.854	-3.37564	1.09269	-3.0893	0.00200629	0.0842405
THSD4	2218.11	-3.39621	0.88309	-3.84583	0.000120147	0.0160117
AC008040.2	12.2473	-3.40839	0.928046	-3.67265	0.000240045	0.0236258
TPRG1	376.569	-3.41952	1.00357	-3.40734	0.000655986	0.0421402
MMP11	4265.46	-3.42541	0.802372	-4.26911	1.96257e-05	0.00524729
FOXA1	1370.05	-3.45116	0.96577	-3.57348	0.000352272	0.0295248
CACNA2D2	136.983	-3.48565	0.775478	-4.49484	6.96218e-06	0.00304858
Z97653.2	12.4781	-3.50121	1.06184	-3.29731	0.00097617	0.0546859
IGFALS	27.3397	-3.50535	0.943794	-3.7141	0.000203926	0.0215539
HRASLS2	13.286	-3.52193	1.03432	-3.40507	0.000661476	0.04224
AC091544.4	41.7859	-3.52839	0.835352	-4.22383	2.40186e-05	0.00585618
SIDT1	639.838	-3.53276	0.798787	-4.42266	9.74942e-06	0.00377109
LINC01429	16.9813	-3.54485	1.0682	-3.31853	0.00090493	0.052345
SHISA2	201.842	-3.60475	1.01583	-3.54857	0.00038733	0.0308776
DOK7	258.82	-3.65325	1.00227	-3.64499	0.000267405	0.0248374
RAB6C-AS1	49.492	-3.6735	1.175	-3.12639	0.00176967	0.0784504
CAPN8	785.471	-3.68221	1.07	-3.44133	0.000578853	0.0393034
RIMS4	293.434	-3.68757	1.06517	-3.46196	0.000536252	0.0374549
DCDC1	187.472	-3.69229	1.21716	-3.03353	0.0024171	0.0931424
PHF21B	45.892	-3.71698	1.22534	-3.03342	0.00241799	0.0931424
SCUBE2	1849.88	-3.74234	1.1984	-3.12277	0.00179156	0.0785386
ADAMTS19	25.8047	-3.81019	1.19788	-3.18077	0.00146884	0.0719532
TTC6	499.874	-3.81517	0.871063	-4.3799	1.18736e-05	0.00429903
IGF1R	16374.9	-3.81747	0.896613	-4.25766	2.0658e-05	0.00534022
GATA3	3027.56	-3.82212	0.836792	-4.56758	4.93381e-06	0.00246186
LINC00683	20.4683	-3.84666	1.01322	-3.79645	0.000146781	0.0185255
SRGAP2D	24.0222	-3.88508	1.2391	-3.1354	0.00171622	0.0770362
WNT4	116.271	-3.9265	0.776967	-5.05362	4.33511e-07	0.000547141
SLC7A2	1632.23	-3.93515	0.991	-3.97089	7.16053e-05	0.0112968
TTC36	54.5524	-3.96278	0.934462	-4.24071	2.22817e-05	0.00569138
ZNF556	7.11736	-3.99591	1.32526	-3.01519	0.00256816	0.0961647
ADRA2C	106.718	-4.01049	0.984363	-4.0742	4.61734e-05	0.0088455
CYSRT1	18.0897	-4.01626	1.01139	-3.97102	7.1567e-05	0.0112968
CYP4F29P	38.7541	-4.04206	1.14971	-3.51572	0.000438567	0.0338486
TOX3	181.449	-4.05443	1.26064	-3.21618	0.00129911	0.065278
AC135782.1	13.2908	-4.05858	1.13824	-3.56565	0.000362958	0.0300837
UNC5A	50.6358	-4.05999	1.05826	-3.83648	0.000124813	0.0164293
DACH1	267.02	-4.06673	0.848192	-4.79458	1.63013e-06	0.00127506
IGDCC3	31.9381	-4.06956	1.13461	-3.58675	0.000334821	0.0285076
ESR1	4128.46	-4.12425	1.06035	-3.88951	0.000100446	0.0144642
LINC01978	3.98374	-4.14102	1.38366	-2.9928	0.00276429	0.0991469
CFAP46	28.8614	-4.14511	1.14059	-3.63418	0.000278861	0.0254606
TSPAN1	361.794	-4.24951	1.13348	-3.74907	0.000177488	0.0203647
CDKL2	12.0668	-4.27808	1.15008	-3.71981	0.000199369	0.0213328
CLSTN2	2787.35	-4.28812	1.16902	-3.66815	0.000244316	0.0238274
BCAS1	242.73	-4.32573	1.02981	-4.2005	2.66326e-05	0.00607903
TMEM45B	58.7638	-4.33294	1.05179	-4.11959	3.79544e-05	0.00768253
LINC00504	74.237	-4.33614	1.18063	-3.67273	0.000239977	0.0236258
OPCML	7.46473	-4.4064	1.10474	-3.98865	6.64501e-05	0.0110699
AC064799.2	30.1198	-4.42315	1.15557	-3.82768	0.000129357	0.0169237
AC007731.4	6.53825	-4.4272	1.40772	-3.14494	0.0016612	0.0757054
GFRA1	1283.56	-4.48388	1.22844	-3.65005	0.000262186	0.0244585
RNF224	6.44479	-4.49801	1.29718	-3.46753	0.00052527	0.0371953
PRRT1B	28.3464	-4.50013	1.39368	-3.22895	0.00124245	0.063681
CYP2B7P	615.322	-4.51995	1.51148	-2.9904	0.00278611	0.0991469
AC007673.1	4.5727	-4.53454	1.21749	-3.72451	0.000195698	0.0212892
AC011365.1	54.6059	-4.53826	1.46707	-3.09342	0.00197861	0.0840578
TMPRSS6	67.9505	-4.57573	0.902954	-5.06752	4.0304e-07	0.000547141
POTEI	141.199	-4.64346	1.38242	-3.35894	0.000782414	0.0474222
CACNG1	9.09519	-4.69175	1.10966	-4.2281	2.35671e-05	0.00585618
SLITRK6	385.263	-4.69269	1.44644	-3.24431	0.00117737	0.0614639
DNAJC12	150.544	-4.69996	1.03302	-4.54975	5.371e-06	0.00261909
SYT1	104.607	-4.74741	1.17353	-4.0454	5.22335e-05	0.00941783
SOX2	13.9678	-4.74923	1.49182	-3.18351	0.00145499	0.0716017
SYT9	31.5365	-4.76166	1.47705	-3.22375	0.00126522	0.064025
AP006248.3	9.81227	-4.79559	1.60295	-2.99173	0.00277405	0.0991469
PLA2G4F	59.0087	-4.80689	0.949616	-5.06193	4.15034e-07	0.000547141
AC118658.1	47.7982	-4.83402	1.12757	-4.28713	1.80999e-05	0.00510575
TPTE2P2	8.61629	-4.9758	1.38436	-3.5943	0.000325269	0.0284393
LINC02600	13.7982	-5.02521	1.45221	-3.46038	0.000539409	0.0374549
EHMT2-AS1	30.0777	-5.02694	1.33854	-3.75553	0.000172973	0.0203311
BMPR1B	1049.59	-5.03543	1.20403	-4.18215	2.88761e-05	0.00638727
SEZ6L	64.0177	-5.06317	1.3127	-3.85705	0.000114763	0.0154866
GPRC5D-AS1	21.5344	-5.08299	1.02326	-4.96747	6.78331e-07	0.000739615
GRPR	51.1218	-5.09804	1.43907	-3.5426	0.000396205	0.0313689
LINC01843	12.6743	-5.10036	1.23509	-4.12954	3.63484e-05	0.00749895
AC008268.1	38.2404	-5.13271	1.50694	-3.40606	0.000659085	0.0422129
SLC44A4	584.454	-5.1528	1.1772	-4.37718	1.20224e-05	0.00429903
GRIN2C	245.52	-5.15328	1.62395	-3.1733	0.00150718	0.0725067
AP006248.5	26.9429	-5.17194	1.38794	-3.72634	0.000194284	0.0212892
PVALB	57.6219	-5.17284	1.29713	-3.98791	6.66573e-05	0.0110699
FP325330.3	87.176	-5.20213	1.52573	-3.4096	0.000650591	0.0421402
C10orf82	34.7294	-5.20394	1.27948	-4.06723	4.75746e-05	0.00903328
INSYN2	112.15	-5.25725	1.1643	-4.51536	6.32083e-06	0.00289688
AL390294.1	7.10995	-5.26105	1.60835	-3.27109	0.00107133	0.0583411
SNX18P13	51.7255	-5.33139	1.20429	-4.42699	9.5555e-06	0.00377109
SYT3	9.05724	-5.36729	1.6247	-3.30357	0.000954637	0.0540017
VN1R53P	359.259	-5.51872	1.77967	-3.10097	0.00192887	0.0829376
NEURL1	253.018	-5.57128	1.13608	-4.90394	9.39311e-07	0.000839052
BCL2L2-PABPN1	13.5843	-5.60827	1.39835	-4.01062	6.05589e-05	0.0106504
RIMBP2	42.7712	-5.64304	1.55946	-3.61859	0.000296217	0.0262629
C19orf81	6.68388	-5.66892	1.36432	-4.15512	3.25116e-05	0.00697569
AC013652.1	109.348	-5.67917	1.19974	-4.73366	2.20505e-06	0.00155828
RAD17P1	42.3315	-5.74218	1.65216	-3.47557	0.000509773	0.036568
IBSP	6.54341	-5.82464	1.49508	-3.89588	9.78446e-05	0.0143791
ANKRD20A11P	112.251	-5.8362	1.14278	-5.10704	3.2725e-07	0.000540114
AC093838.1	6.92791	-5.92484	1.77818	-3.33197	0.000862344	0.0508309
TFF3	1329.52	-6.06229	1.64101	-3.69424	0.000220548	0.0228603
SYTL5	60.8719	-6.17291	1.30875	-4.71666	2.39745e-06	0.00160749
AL117329.1	347.358	-6.18755	1.30831	-4.72944	2.25143e-06	0.00155828
FSIP1	221.566	-6.26597	1.08034	-5.79998	6.63244e-09	2.37176e-05
AC110619.1	126.376	-6.27713	1.14589	-5.47795	4.30293e-08	9.23237e-05
ANKRD30BP1	28.5119	-6.32598	1.76122	-3.59181	0.000328389	0.0284393
RHOT1P2	15.6119	-6.38733	1.65716	-3.85438	0.000116022	0.0155585
AP005121.1	26.9381	-6.61426	1.86206	-3.55213	0.000382129	0.0308776
AGR3	138.548	-6.61644	1.40936	-4.69465	2.67065e-06	0.00168534
AGR2	541.026	-6.79771	1.03458	-6.57047	5.01577e-11	5.38092e-07
AC037198.2	108.342	-6.90325	1.39019	-4.96567	6.8465e-07	0.000739615
ASCL1	17.3674	-7.29452	2.10799	-3.46041	0.000539356	0.0374549
KRT8P2	16.4734	-7.58454	2.01394	-3.76603	0.000165865	0.0201174
SNX19P3	29.8886	-7.64497	2.31009	-3.30939	0.000934999	0.0536186
AC093001.1	81.3072	-8.10271	2.34046	-3.46202	0.00053614	0.0374549
SRARP	101.25	-8.15552	2.28733	-3.56551	0.000363147	0.0300837
CXADRP3	42.8504	-8.20884	2.28746	-3.58862	0.000332429	0.0284393
POTEKP	635.921	-8.77505	1.78666	-4.91142	9.04205e-07	0.000839052
AP000439.2	288.993	-9.36021	1.69961	-5.50727	3.64436e-08	8.68816e-05
POTEC	177.992	-9.78658	2.49908	-3.91607	9.00028e-05	0.0135042
LINC01488	551.228	-10.3264	1.70308	-6.06338	1.33289e-09	9.53285e-06
FP475955.3	18.4641	-29.9929	4.04546	-7.41395	1.22591e-13	2.63032e-09

[truncated: 3 more sheets: eTable 18. Discrm. DEGs-Normal, eTable 19. NDI DEGs-Tumor, eTable 20. NDI DEGs-Normal]
